# Supplementary material for: Reserve-related activities and MRI metrics in multiple sclerosis patients and healthy controls: an observational study
Source: BMC Neurol. 2016 Jul 19;16:108. doi: 10.1186/s12883-016-0624-1 (PMC4949926; doi:10.1186/s12883-016-0624-1)
Supplement: Additional file 1: Table S1. — Descriptive statistics of MRI measures. (XLS 10 kb) [file 12883_2016_624_MOESM1_ESM.xls]

## Sheet: SuppT1_MRIDescriptives
Supplemental Table e-1. Descriptive statistics of MRI measures.
Variable: means (sd)Variable: means (sd)	HC		CIS		RRMS		SPMS		Test Statistic	P-value
	mean	sd	mean	sd	mean	sd	mean	sd
Grey Matter Volume	768990	59344.3	788652	50742.7	743758	66161.8	698541	60472.5	37.66	0
White Matter Volume	751416	43669.7	759531	48114.1	749123	64222.8	715811	73370.7	15.4	0
Lateral Ventricular Volume	35605.5	15325	35300.9	13849.1	45525.1	20566.2	60774.6	24428.6	42.77	0
Neocortical Volume	626074	50616.4	638732	42170.5	602134	55315.7	565643	52976.8	38.24	0
Number of T1 Lesions			3.27869	5.61881	9.82026	10.9938	15.1379	12.6281	19.93	0
Volume of T1 Lesions			380.014	740.942	2515.41	5716.18	5313.6	7699.33	10.82	0
Number of T2 Lesions	3.17767	8.43788	19.6562	22.6948	27.15	18.8768	33.7158	20.0035	86.45	0
Volume of T2 Lesions	343.447	1400.72	3808.11	5568.99	11391.7	13964	20206.5	18631.1	71.98	0
Number of Gadolinium-enhancing lesions			0.47619	1.29337	0.503268	2.60674	0.0469799	0.242051	1.83	0.1406
Volume Gadilinium-enhancing lesions			62.4106	186.114	69.9431	348.066	3.99457	23.3389	2.14	0.0946
Caudate Volume	9340.88	1103.26	9458.7	1091.61	8660.26	1199.78	7946.39	1148.24	37.29	0
Putamen Volume	13000.2	1315.4	13349.2	1297.52	12273.6	1496.55	11333.2	1477.12	40.89	0
Globus Pallidus Volume	4774.4	508.791	4731.39	437.63	4421.18	526.136	4079.83	671.871	32.86	0
Thalamus Volume	20328.7	1629.6	20521.9	1599.09	19102.9	2246.6	16979.7	2367.46	70.52	0
Hippocampus Volume	9751.21	1037.04	9845.88	1080.05	9288.96	1224.12	8519.92	1324.66	24.22	0
Amygdala Volume	3339.44	427.601	3351.04	402.213	3225.64	476.584	2989.84	519.794	14.4	0
Nucleus Accumbens Volume	1052.98	261.377	1162.39	252.193	1019.88	246.947	848.349	242.878	24.69	0
Note: Means are reported in mm3.
