# Supplementary material for: Reserve-related activities and MRI metrics in multiple sclerosis patients and healthy controls: an observational study
Source: BMC Neurol. 2016 Jul 19;16:108. doi: 10.1186/s12883-016-0624-1 (PMC4949926; doi:10.1186/s12883-016-0624-1)
Supplement: Additional file 2: Table S2. — Results of non-parametric tests comparing strenuous change groups in relapsing-remitting patients. (XLS 13 kb) [file 12883_2016_624_MOESM2_ESM.xls]

## Sheet: SuppT2_Nonparametrics
Supplemental Table e-2. Results of non-parametric tests comparing strenuous change groups in relapsing-remitting patientsSupplemental Table e-2. Results of non-parametric tests comparing strenuous change groups in relapsing-remitting patientsSupplemental Table e-2. Results of non-parametric tests comparing strenuous change groups in relapsing-remitting patients
Strenuous Change Variable	Kruskal-Wallis Χ2 Statistic Kruskal-Wallis Χ2 Statistic Kruskal-Wallis Χ2 Statistic	df	p-value			Wilcoxon paired comparison p-value
Dependent Variable: Maximal Lifetime Brain Growth
Aerobics	14.5747	4	0.00567			Before & After	Only After	Only Before	Never	Missing
				Before & After			0.1603	0.1995	0.2684	0.04393
				Only After				0.6347	0.02996	0.008249
				Only Before					0.01287	0.002756
				Never						0.08837
Running	11.7734	4	0.01912	Before & After			0.1927	0.006687	0.007871	0.7457
				Only After				0.986	0.9305	0.2457
				Only Before					0.5407	0.01824
				Never						0.05907
Walking	7.8642	4	0.09668	Before & After			0.4737	0.6167	0.07253	0.01604
				Only After				1	0.6272	0.06022
				Only Before					0.4392	0.05312
				Never						0.1379
Weights	5.8763	4	0.2086	Before & After			0.4117	0.3941	0.3093	0.1467
				Only After				0.9609	0.9139	0.04205
				Only Before					0.9401	0.03975
				Never						0.02684
Yoga	8.6881	4	0.06939	Before & After			0.3962	0.7255	0.05629	0.004791
				Only After				0.848	0.4439	0.0215
				Only Before					0.5167	0.08512
				Never						0.06704
Dependent Variable: Residual Brain Volume
Aerobics	4.4128	4	0.353			Before & After	Only After	Only Before	Never	Missing
				Before & After			0.4418	0.7338	0.8976	0.0915
				Only After				0.7304	0.4456	0.06619
				Only Before					0.6932	0.06304
				Never						0.06743
Running	5.2607	4	0.2616	Before & After			0.3813	0.2374	0.4736	0.306
				Only After				0.07905	0.179	1
				Only Before					0.5217	0.07484
				Never						0.14
Walking	6.2897	4	0.1785	Before & After			0.3096	0.1775	0.6471	0.0375
				Only After				0.8849	0.4569	0.219
				Only Before					0.2769	0.3411
				Never						0.05343
Weights	10.816	4	0.02871	Before & After			0.2149	0.003052	0.6221	0.09598
				Only After				0.3853	0.3248	0.6129
				Only Before					0.005826	0.7234
				Never						0.2299
Yoga	7.4739	4	0.1129	Before & After			0.4609	0.05571	0.2791	0.01764
				Only After				0.128	0.8028	0.07394
				Only Before					0.1437	0.9118
				Never						0.06435
